# Supplementary material for: Apoptosis Enhances the Replication of Human Coronavirus OC43
Source: Viruses. 2021 Nov 1;13(11):2199. doi: 10.3390/v13112199 (PMC8619903; doi:10.3390/v13112199)
Supplement: Supplementary file 1 [file viruses-13-02199-s001.zip]

Archive with 1 entries (1 files):
- viruses-1450826-supplementary.pdf
